# Supplementary material for: MMP-12 Inhibitors Inverse Eosinophilic Inflammation-Mediated Bronchial Fibrosis in Murine Models of Pulmonary Airway Obstruction
Source: Cells. 2025 Aug 23;14(17):1307. doi: 10.3390/cells14171307 (PMC12428497; doi:10.3390/cells14171307)
Supplement: Supplementary file 1 [file cells-14-01307-s001.zip]

Archive with 2 entries (2 files):
- Suppl.figures.pdf
- Supplementary figure legends.pdf
